# Supplementary material for: Zika virus infection as a cause of congenital brain abnormalities and Guillain-Barré syndrome: From systematic review to living systematic review
Source: F1000Res. 2018 Feb 15;7:196. [Version 1] doi: 10.12688/f1000research.13704.1 (PMC6290976; doi:10.12688/f1000research.13704.1)
Supplement: Supplementary file 1 [file f1000research-7-14886-s0000.tgz]

Archive with 1 entries (1 files):
- 95380c74-7569-4049-bf3b-b2832794bdf9.docx
